# Supplementary material for: Exploring the genetic makeup of Xanthomonas species causing bacterial spot in Taiwan: evidence of population shift and local adaptation
Source: Front Microbiol. 2024 May 23;15:1408885. doi: 10.3389/fmicb.2024.1408885 (PMC11153759; doi:10.3389/fmicb.2024.1408885)
Supplement: Supplementary file 1 [file Table_1.XLSX]

## Sheet: Table S1
all the 669 strains, collections, races, addiction accessions,	Table S1. Identity and phenotypic characterization of Xanthomonas strains causing bacterial spot from Taiwan
	Strain (a)	Year	Country	Town	Species ID (b)	Race (c)	Phenotypic assessment (d)
No.							L305	H7981	L3707	PI114490
1	Xant-5	1989	Taichung	Xinshe	Xe	T1
2	Xant-8	1989	Taichung	Xinshe	Xe	T1
3	Xant-11	1989	Taitung	Guanshan	Xe	T1
4	Xant-12	1989	Taichung	Xinshe	Xe	T1
5	Xant-16	1989	Hualien	Fenglin	Xe	T1
6	Xant-20	1989	Hualien	Fenglin	Xe	T1
7	Xant-22	1989	Hualien	Fenglin	Xe	T1
13	Xant-28	1990	Tainan	Jiali	Xe	T1
14	Xant-29	1990	Tainan	Jiali	Xe	T1
15	Xant-30	1991	Taitung	Beinan	Xe	T1
16	Xant-31	1991	Taitung	Beinan	Xe	T1
17	Xant-32	1991	Taitung	Daren	Xe	T1
18	Xant-33	1991	Taitung	Daren	Xe	T1
19	Xant-34	1991	Hualien	Ji’an	Xe	T1
20	Xant-35	1991	Hualien	Ji’an	Xe	T1
21	Xant-36	1991	Hualien	Ji’an	Xe	T1
22	Xant-37	1991	Taitung	Daren	Xe	T1
23	Xant-38	1991	Taitung	Daren	Xe	T1
24	Xant-39	1991	Taitung	Daren	Xe	T1
25	Xant-40	1991	Hualien	Ji’an	Xe	T1
26	Xant-41	1991	Hualien	Ji’an	Xe	T1
27	Xant-44	1991	Changhua	Xihu	Xe	T1
28	Xant-45	1991	Nantou	Ren’ai	Xv	T2
29	Xant-46	1991	Nantou	Ren’ai	Xv	T2
30	Xant-47	1991	Nantou	Ren’ai	Xe	T1
31	Xant-48	1991	Nantou	Ren’ai	Xe	T1
32	Xant-49	1991	Nantou	Ren’ai	Xe	T1
33	Xant-50	1991	Nantou	Xinyi	Xe	T1
34	Xant-51	1991	Nantou	Xinyi	Xe	T1
36	Xant-55	1991	Yilan	Sanxing	Xe	T1
38	Xant-57	1991	Yilan	Sanxing	Xe	T1
39	Xant-59	1991	Yilan	Sanxing	Xe	T1
40	Xant-60	1991	Yilan	Sanxing	Xe	T1
41	Xant-61	1991	Yilan	Sanxing	Xe	T1
42	Xant-64	1991	Yilan	Datong	Xe	T1
43	Xant-65	1991	Yilan	Datong	Xe	T1
44	Xant-67	1991	Yilan	Datong	Xe	T1
45	Xant-70	1991	Yilan	Datong	Xe	T1
46	Xant-71	1991	Yilan	Datong	Xe	T1
51	Xant-76	1992	Tainan	Shanhua	Xe	T1
52	Xant-77	1992	Tainan	Shanhua	Xe	T1
53	Xant-78	1992	Tainan	Shanhua	Xe	T1
54	Xant-79	1992	Tainan	Shanhua	Xe	T1
55	Xant-80	1992	Pingtung	Yanpu	Xe	T1
56	Xant-81	1992	Pingtung	Jiuru	Xe	T1
57	Xant-82(1)	1992	Yunlin	Citong	Xe	T1
58	Xant-83(2)	1992	Yunlin	Citong	Xe	T1
59	Xant-84	1992	Nantou	Xinyi	Xe	T1
60	Xant-85	1993	Chiayi	Minxiong	Xe	T1
61	Xant-86	1993	Chiayi	Minxiong	Xe	T1
62	Xant-87	1993	Chiayi	Minxiong	Xe	T1
63	Xant-88	1993	Chiayi	Minxiong	Xe	T1
64	Xant-89	1993	Chiayi	Minxiong	Xe	T1
65	Xant-90	1993	Chiayi	Minxiong	Xe	T1
66	Xant-91	1993	Chiayi	Minxiong	Xe	T1
67	Xant-92	1993	Chiayi	Minxiong	Xe	T1
68	Xant-93	1993	Chiayi	Minxiong	Xe	T1
69	Xant-94	1993	Chiayi	Minxiong	Xe	T1
70	Xant-95	1993	Chiayi	Minxiong	Xe	T1
71	Xant-96	1993	Chiayi	Minxiong	Xe	T1
72	Xant-97	1993	Chiayi	Minxiong	Xe	T1
73	Xant-98	1993	Taichung	Xinshe	Xe	T1
74	Xant-99	1993	Taichung	Xinshe	Xe	T1
75	Xant-100	1993	Taichung	Xinshe	Xe	T1
76	Xant-101	1993	Taichung	Xinshe	Xe	T1
77	Xant-102	1993	Nantou	Xinyi	Xe	T1
78	Xant-103	1993	Nantou	Xinyi	Xe	T1
79	Xant-104	1993	Nantou	Xinyi	Xe	T1
80	Xant-105	1993	Nantou	Xinyi	Xe	T1
81	Xant-106	1993	Nantou	Xinyi	Xe	T1
82	Xant-107	1993	Nantou	Xinyi	Xe	T1
83	Xant-108	1993	Nantou	Xinyi	Xe	T1
84	Xant-109	1993	Nantou	Ren’ai	Xe	T1
85	Xant-110	1993	Nantou	Ren’ai	Xe	T1
86	Xant-111	1993	Nantou	Ren’ai	Xe	T1
87	Xant-112	1993	Nantou	Ren’ai	Xe	T1
88	Xant-113	1993	Tainan	Shanhua	Xe	T1
89	Xant-114	1993	Tainan	Shanhua	Xe	T1
90	Xant-115	1994	Pingtung	Gaoshu	Xe	T1
91	Xant-116	1994	Pingtung	Gaoshu	Xe	T1
92	Xant-117	1994	Pingtung	Gaoshu	Xe	T1
93	Xant-118	1994	Pingtung	Gaoshu	Xe	T1
94	Xant-119	1994	Pingtung	Gaoshu	Xe	T1
95	Xant-120	1994	Pingtung	Gaoshu	Xe	T1
96	Xant-121	1994	Pingtung	Ligang	Xe	T1
97	Xant-122	1994	Pingtung	Ligang	Xe	T1
98	Xant-123	1994	Pingtung	Ligang	Xe	T1
99	Xant-124	1994	Pingtung	Ligang	Xe	T1
100	Xant-125	1993			Xe	T1
106	Xant-131	1994	Taichung	Xinshe	Xe	T1
107	Xant-132	1994	Taichung	Xinshe	Xe	T1
108	Xant-133	1994	Taichung	Xinshe	Xe	T1
109	Xant-134	1994	Taichung	Xinshe	Xe	T1
110	Xant-135	1994	Taichung	Xinshe	Xe	T1
111	Xant-136	1994	Taichung	Xinshe	Xe	T1
112	Xant-137	1994	Nantou	Puli	Xe	T1
113	Xant-138	1994	Nantou	Puli	Xe	T1
114	Xant-139	1994	Nantou	Puli	Xe	T1
115	Xant-140	1994	Nantou	Puli	Xe	T1
116	Xant-141	1994	Nantou	Puli	Xe	T1
117	Xant-142	1994	Nantou	Puli	Xe	T1
118	Xant-143	1994	Nantou	Puli	Xe	T1
119	Xant-144	1994	Nantou	Puli	Xe	T1
120	Xant-145	1994	Nantou	Puli	Xe	T1
121	Xant-146	1994	Nantou	Puli	Xv	T2
122	Xant-147	1994	Nantou	Ren’ai	Xv	T2
123	Xant-148	1994	Nantou	Ren’ai	Xv	T2
124	Xant-149	1994	Nantou	Ren’ai	Xv	T2
125	Xant-150	1994	Nantou	Ren’ai	Xv	T2
126	Xant-151	1994	Nantou	Xinyi	Xe	T1
127	Xant-152	1994	Nantou	Xinyi	Xe	T1
128	Xant-153	1994	Nantou	Xinyi	Xe	T1
129	Xant-154	1994	Nantou	Xinyi	Xe	T1
130	Xant-155	1994	Nantou	Xinyi	Xe	T1
131	Xant-156	1994	Nantou	Xinyi	Xe	T1
132	Xant-157	1994	Nantou	Xinyi	Xe	T1
133	Xant-158	1994	Nantou	Xinyi	Xe	T1
134	Xant-159	1994	Nantou	Xinyi	Xe	T1
135	Xant-160	1994	Nantou	Xinyi	Xe	T1
136	Xant-161	1994	Tainan	Shanhua	Xe	T1
137	Xant-162	1994	Tainan	Shanhua	Xe	T1
138	Xant-163	1995	Tainan	Houbi	Xe	T1
139	Xant-164	1995	Yilan	Yuanshan	Xe	T1
140	Xant-165	1995	Yilan	Luodong	Xe	T1
142	Xant-167	1995	Taitung	Luye	Xe	T1
143	Xant-168	1995	Taitung	Guanshan	Xe	T1
144	Xant-169	1995	Hualien	Fenglin	Xe	T1
145	Xant-170	1995	Yilan	Wujie	Xe	T1
146	Xant-171	1995	Yilan	Wujie	Xe	T1
147	Xant-172	1995	Yilan	Wujie	Xe	T1
148	Xant-173	1995	Yilan	Luodong	Xe	T1
149	Xant-174	1995	Yilan	Luodong	Xe	T1
150	Xant-175	1995	Chiayi	Shuishang	Xe	T1
151	Xant-176	1995	Chiayi	Shuishang	Xe	T1
152	Xant-177	1995	Chiayi	Puzi	Xe	T1
153	Xant-178	1995	Chiayi	Puzi	Xe	T1
154	Xant-179	1995	Chiayi	Puzi	Xe	T1
155	Xant-180	1996	Yilan	Sanxing	Xe	T1
156	Xant-181	1996	Yilan	Sanxing	Xe	T1
157	Xant-182	1996	Yilan	Datong	Xe	T1
158	Xant-183	1996	Yilan	Datong	Xe	T1
159	Xant-184	1996	Hsinchu	Zhudong	Xe	T1
160	Xant-185	1996	Hsinchu	Zhudong	Xe	T1
161	Xant-186	1996	Hsinchu	Zhudong	Xe	T1
163	Xant-188	1996	Hsinchu	Qionglin	Xe	T1
164	Xant-189	1996	Hsinchu	Qionglin	Xe	T1
165	Xant-190	1996	Hsinchu	Qionglin	Xe	T1
166	Xant-191	1996	Hsinchu	Qionglin	Xe	T1
167	Xant-192	1996	Hsinchu	Qionglin	Xe	T1
168	Xant-193	1997	Yilan	Luodong	Xe	T1
169	Xant-194	1997	Yilan	Luodong	Xe	T1
170	Xant-195	1997	Yilan	Luodong	Xe	T1
171	Xant-196	1997	Yilan	Luodong	Xe	T1
173	Xant-198	1997	Yilan	Luodong	Xe	T1
174	Xant-199	1997	Yilan	Yilan	Xe	T1
175	Xant-200	1997	Yilan	Yilan	Xe	T1
176	Xant-201	1997	Yilan	Yilan	Xe	T1
177	Xant-202	1997	Yilan	Zhuangwei	Xe	T1
178	Xant-203	1997	Yilan	Zhuangwei	Xe	T1
179	Xant-204	1997	Yilan	Zhuangwei	Xe	T1
180	Xant-205	1997	Yilan	Zhuangwei	Xe	T1
181	Xant-206	1997	Yilan	Yilan	Xe	T1
182	Xant-207	1997	Yilan	Yilan	Xe	T1
183	Xant-208	1997	Yilan	Yilan	Xe	T1
184	Xant-209	1997	Yilan	Yilan	Xe	T1
185	Xant-210	1997	Yilan	Yilan	Xe	T1
186	Xant-211	1997	Yilan	Yilan	Xe	T1
187	Xant-212	1997	Yilan	Yilan	Xe	T1
188	Xant-213	1997	Yilan	Yilan	Xe	T1
189	Xant-214	1997	Yilan	Zhuangwei	Xe	T1
190	Xant-215	1997	Yilan	Zhuangwei	Xe	T1
191	Xant-216	1997	Yilan	Zhuangwei	Xe	T1
192	Xant-217	1997	Yilan	Zhuangwei	Xe	T1
193	Xant-218	1997	Yilan	Zhuangwei	Xe	T1
194	Xant-219	1997	Yilan	Zhuangwei	Xe	T1
195	Xant-220	1997	Yilan	Zhuangwei	Xe	T1
196	Xant-221	1997	Yilan	Zhuangwei	Xe	T1
197	Xant-222	1997	Yilan	Zhuangwei	Xe	T1
198	Xant-223	1997	Yilan	Zhuangwei	Xe	T1
199	Xant-224	1997	Chiayi	Taibao	Xe	T1
200	Xant-225	1997	Chiayi	Taibao	Xe	T1
201	Xant-226	1997	Hualien	Guangfu	Xe	T1
202	Xant-227	1997	Taitung	Luye	Xe	T1
203	Xant-228	1997	Taitung	Luye	Xe	T1
204	Xant-229	1997	Taitung	Luye	Xe	T1
205	Xant-230	1997	Taitung	Luye	Xe	T1
208	Xant-233	1998	Tainan	Guantian	Xe	T1
211	Xant-236	1998	Tainan	Guantian	Xe	T1
212	Xant-237	1998	Tainan	Guantian	Xe	T1
213	Xant-238	1998	Tainan	Guantian	Xe	T1
214	Xant-239	1998	Tainan	Guantian	Xe	T1
215	Xant-240	1998	Tainan	Guantian	Xe	T1
216	Xant-241	1998	Tainan	Guantian	Xe	T1
217	Xant-242	1998	Tainan	Guantian	Xe	T1
218	Xant-243	1999	Hualien	Ruisui	Xe	T1
220	Xant-245	1999	Tainan	Shanshang	Xe	T1
221	Xant-246	1999	Tainan	Shanshang	Xe	T1
222	Xant-247	2000	Tainan	Guantian	Xe	T1
223	Xant-248	2000	Tainan	Guantian	Xe	T1
224	Xant-249	2001	Chiayi	Xingang	Xe	T1
225	Xant-250	2001	Chiayi	Xingang	Xe	T1
226	Xant-251	2001	Chiayi	Xingang	Xe	T1
227	Xant-252	2001	Chiayi	Xingang	Xe	T1
228	Xant-253	2002	Yilan	Sanxing	Xe	T1
229	Xant-254	2002	Yilan	Sanxing	Xe	T1
230	Xant-255	2002	Hualien	Fenglin	Xe	T1
231	Xant-256	2003	Nantou	Ren’ai	Xe	T1
232	Xant-257	2003	Nantou	Ren’ai	Xe	T1
233	Xant-258	2003	Nantou	Ren’ai	Xe	T1
234	Xant-259	2003	Miaoli	Nanzhuang	Xe	T1
235	Xant-260	2003	Miaoli	Nanzhuang	Xe	T1
236	Xant-261	2003	Miaoli	Nanzhuang	Xe	T1
237	Xant-262	2003	Miaoli	Nanzhuang	Xe	T1
238	Xant-263	2004	Hualien	Fuli	Xe	T1
239	Xant-264	2004	Hualien	Fuli	Xe	T1
240	Xant-265	2004	Hualien	Fuli	Xe	T1
241	Xant-266	2004	Hualien	Fuli	Xe	T1
242	Xant-267	2004	Hualien	Fuli	Xe	T1
243	Xant-268	2004	Hualien	Fuli	Xe	T1
244	Xant-269	2004	Hualien	Fuli	Xe	T1
245	Xant-270	2005	Hsinchu	Zhudong	Xp	T3	M	R	R	R
246	Xant-271	2005	Hsinchu	Zhudong	Xp	T3
247	Xant-272	2005	Hsinchu	Zhudong	Xe	T1
248	Xant-273	2005	Hsinchu	Qionglin	Xe	T1
249	Xant-274	2005	Hsinchu	Qionglin	Xp	T3	S	R	R	R
250	Xant-275	2005	Hsinchu	Qionglin	Xp	T3
251	Xant-276	2006	Miaoli	Daxi	Xe	T1
252	Xant-277	2007	Nantou	Xinyi	Xp	T4	S	M	R	R
253	Xant-278	2006	Yunlin	Citong	Xp	T3	S	R	R	R
254	Xant-279	2006	Tainan	Yanshui	Xp	T4	S	M	R	R
255	Xant-280	2008	Tainan		Xp	T4	S	M	M	R
256	Xant-281	2013	Tainan	Shanhua	Xp	T3	R	R	R	R
257	Xant-282	2013	Tainan	Shanhua	Xp	T4
258	Xant-283	2013	Tainan	Shanhua	Xp	T3
259	Xant-284	2013	Tainan	Shanhua	Xp	T3
260	Xant-285	2013	Nantou	Xinyi	Xp	T4	S	M	R	R
261	Xant-286	2013	Nantou	Xinyi	Xp	T4
262	Xant-287	2013	Nantou	Xinyi	Xp	T4
263	Xant-288	2013	Nantou	Xinyi	Xp	T4
264	Xant-289	2013	Nantou	Xinyi	Xp	T4
265	Xant-290	2013	Nantou	Xinyi	Xp	T4
266	Xant-291	2013	Nantou	Xinyi	Xp	T4
267	Xant-292	2013	Nantou	Xinyi	Xp	T4
268	Xant-293	2013	Nantou	Xinyi	Xp	T4	M	R	R	R
269	Xant-294	2013	Nantou	Xinyi	Xp	T4
270	Xant-295	2013	Nantou	Xinyi	Xp	T4
271	Xant-296	2013	Nantou	Xinyi	Xp	T4
272	Xant-297	2013	Nantou	Xinyi	Xp	T4
273	Xant-298	2013	Nantou	Xinyi	Xp	T4
274	Xant-299	2013	Nantou	Xinyi	Xp	T4	S	M	R	R
275	Xant-300	2013	Nantou	Xinyi	Xp	T4
276	Xant-301	2013	Nantou	Xinyi	Xp	T4
277	Xant-302	2013	Nantou	Xinyi	Xp	T4
278	Xant-303	2014	Pingtung	Ligang	Xp	T4	M	M	R	R
279	Xant-304	2014	Nantou	Xinyi	Xp	T4
280	Xant-305	2014	Nantou	Xinyi	Xp	T4
281	Xant-306	2015	Taoyuan	Yangmei	Xp	T4	S	M	R	R
282	Xant-307	2015	Taoyuan	Yangmei	Xp	T4
283	Xant-308	2006	Chiayi	Liujiao	Xe	T1
284	Xant-309	2006	Yunlin	Citong	Xe	T1
285	Xant-310	1994	Nantou	Ren’ai	Xv	T2
286	Xant-311	1994	Nantou	Ren’ai	Xv	T2
287	Xant-312	2011	Tainan	Liujiao	Xp	T4	S	M	M	R
288	Xant-313	2011	Tainan	Jiali	Xp	T4	S	M	R	R
289	Xant-314	2015	Nantou	Xinyi	Xp	T4	S	M	R	R
290	Xant-315	2015	Nantou	Xinyi	Xp	T4
291	Xant-316	2015	Nantou	Xinyi	Xp	T4
292	Xant-317	2015	Nantou	Xinyi	Xp	T4
293	Xant-318	2016	Tainan	Shanhua	Xp	T4
294	Xant-319	2016	Tainan	Shanhua	Xp	T3	S	R	R	R
295	Xant-320	2016	Tainan	Shanhua	Xp	T4
296	Xant-321	2016	Tainan	Shanhua	Xp	T3
297	Xant-322	2016	Tainan	Shanhua	Xp	T4
298	Xant-323	2016	Tainan	Shanhua	Xp	T4
299	Xant-324	2016	Tainan	Shanhua	Xp	T3
300	Xant-325	2016	Tainan	Shanhua	Xp	T3
301	Xant-326	2016	Tainan	Shanhua	Xp	T3
302	Xant-327	2016	Tainan	Shanhua	Xp	T4	M	R	R	R
303	Xant-328	2016	Hualien	Xiulin	Xp	T4	S	M	R	R
304	Xant-329	2016	Hualien	Xiulin	Xp	T4
305	Xant-330	2016	Hualien	Xiulin	Xp	T4
306	Xant-331	2016	Hualien	Xiulin	Xp	T4
307	Xant-332	2016	Nantou	Xinyi	Xp	T4	S	M	R	R
308	Xant-333	2016	Nantou	Xinyi	Xp	T4
309	Xant-334	2016	Nantou	Xinyi	Xp	T4
310	Xant-335	2016	Nantou	Xinyi	Xp	T4
311	Xant-336	2016	Nantou	Xinyi	Xp	T4
312	Xant-337	2016	Nantou	Xinyi	Xp	T4
313	Xant-338	2016	Nantou	Xinyi	Xp	T4	S	M	R	R
314	Xant-339	2016	Nantou	Ren’ai	Xp	T4	S	M	R	R
315	Xant-340	2016	Nantou	Ren’ai	Xp	T4
316	Xant-341	2016	Nantou	Ren’ai	Xe	T1
317	Xant-342	2016	Nantou	Ren’ai	Xp	T4	M	R	R	R
318	Xant-343	2017	Taichung	Xinshe	Xp	T4
319	Xant-344	2017	Taichung	Xinshe	Xp	T4
320	Xant-345	2017	Taichung	Xinshe	Xp	T4	M	M	R	R
321	Xant-346	2018	Chiayi	Taibao	Xp	T4
322	Xant-347	2018	Chiayi	Taibao	Xp	T4
323	Xant-348	2018	Chiayi	Taibao	Xp	T4
324	Xant-349	2018	Chiayi	Taibao	Xp	T4
325	Xant-350	2019	Chiayi	Taibao	Xp	T4
326	Xant-351	2019	Chiayi	Taibao	Xp
327	Xant-352	2019	Taichung	Xinshe	Xp
329	Xant-354	2019	Taichung	Xinshe	Xp
330	Xant-355	2019	Taichung	Xinshe	Xp
331	Xant-356	2019	Taichung	Xinshe	Xp
332	Xant-357	2019	Taichung	Xinshe	Xp	T4
333	Xant-358	2019	Chiayi	Xikou	Xp	T4	S	M	M	R
334	Xant-359	2019	Chiayi	Xikou	Xp
335	Xant-360	2019	Chiayi	Taibao	Xp
336	Xant-361	2019	Chiayi	Taibao	Xp	T4
337	Xant-362	2019	Chiayi	Taibao	Xp
338	Xant-363	2019	Chiayi	Taibao	Xp	T4
339	Xant-364	2019	Tainan	Shanhua	Xp
340	Xant-365	2019	Tainan	Shanhua	Xp
341	Xant-366	2019	Tainan	Shanhua	Xp	T4	S	S	M	M
342	Xant-367	2019	Tainan	Shanhua	Xp	T4
343	Xant-368	2019	Tainan	Yanshui	Xp	T4
344	Xant-369	2019	Tainan	Yanshui	Xp	T4
345	Xant-370	2019	Tainan	Yanshui	Xp
346	Xant-371	2019	Tainan	Yanshui	Xp
347	Xant-372	2019	Tainan	Yanshui	Xp	T4
348	Xant-373	2019	Tainan	Yanshui	Xp
349	Xant-374	2019	Tainan	Yanshui	Xp	T4
350	Xant-375	2019	Tainan	Yanshui	Xp	T4	S	M	M	R
351	Xant-376	2019	Tainan	Yanshui	Xp
352	Xant-377	2019	Tainan	Yanshui	Xp	T4
353	Xant-378	2019	Tainan	Yanshui	Xp
354	Xant-379	2019	Tainan	Yanshui	Xp
355	Xant-380	2019	Tainan	Shanhua	Xp
356	Xant-381	2019	Tainan	Shanhua	Xp
357	Xant-382	2019	Tainan	Shanhua	Xp
358	Xant-383	2019	Tainan	Shanhua	Xp	T4
359	Xant-384	2019	Tainan	Shanhua	Xp
360	Xant-385	2019	Tainan	Shanhua	Xp	T4
361	Xant-386	2019	Tainan	Shanhua	Xp
362	Xant-387	2019	Tainan	Shanhua	Xp	T4
363	Xant-388	2019	Tainan	Shanhua	Xp	T4	M	R	M	R
364	Xant-389	2019	Tainan	Shanhua	Xp	T4
365	Xant-390	2019	Tainan	Shanhua	Xp
366	Xant-391	2019	Tainan	Shanhua	Xp
367	Xant-392	2019	Tainan	Shanhua	Xp	T4
368	Xant-393	2019	Tainan	Shanhua	Xp
369	Xant-394	2019	Tainan	Shanhua	Xp	T4
370	Xant-395	2019	Tainan	Shanhua	Xp
371	Xant-396	2019	Tainan	Shanhua	Xp	T4
372	Xant-397	2019	Tainan	Shanhua	Xp
373	Xant-398	2019	Tainan	Shanhua	Xp
374	Xant-399	2019	Miaoli	Zhuolan	Xp
375	Xant-400	2019	Miaoli	Zhuolan	Xp	T4
376	Xant-401	2019	Miaoli	Shitan	Xp	T4
377	Xant-402	2019	Miaoli	Shitan	Xp
378	Xant-403	2019	Miaoli	Shitan	Xp
379	Xant-404	2019	Miaoli	Shitan	Xp
380	Xant-405	2019	Miaoli	Shitan	Xp	T4
381	Xant-406	2019	Miaoli	Shitan	Xp
382	Xant-407	2019	Miaoli	Shitan	Xp
383	Xant-408	2019	Taichung	Waipu	Xp
384	Xant-409	2019	Taichung	Waipu	Xp	T4
385	Xant-410	2019	Taichung	Waipu	Xp
386	Xant-411	2019	Miaoli	Tai’an	Xp
387	Xant-412	2019	Miaoli	Tai’an	Xp	T4
388	Xant-413	2019	Miaoli	Tai’an	Xp
389	Xant-414	2019	Miaoli	Tai’an	Xp
390	Xant-415	2019	Miaoli	Tai’an	Xp
391	Xant-416	2019	Miaoli	Dahu	Xp	T4
392	Xant-417	2019	Miaoli	Dahu	Xp
393	Xant-418	2019	Miaoli	Dahu	Xp	T4
394	Xant-419	2019	Miaoli	Dahu	Xp
395	Xant-420	2019	Miaoli	Dahu	Xp
396	Xant-421	2019	Miaoli	Dahu	Xp
397	Xant-422	2019	Hsinchu	Wufeng	Xp	T4
398	Xant-423	2019	Hsinchu	Wufeng	Xp
399	Xant-424	2019	Hsinchu	Wufeng	Xp
400	Xant-425	2019	Hsinchu	Wufeng	Xp
401	Xant-426	2019	Hsinchu	Wufeng	Xp
402	Xant-427	2019	Hsinchu	Wufeng	Xp
403	Xant-428	2019	Hsinchu	Wufeng	Xp	T4
404	Xant-429	2019	Hsinchu	Wufeng	Xp
405	Xant-430	2019	Hsinchu	Wufeng	Xp
406	Xant-431	2019	Hsinchu	Wufeng	Xp
407	Xant-432	2019	Hsinchu	Wufeng	Xp
408	Xant-433	2019	Miaoli	Nanzhuang	Xp	T4
409	Xant-434	2019	Miaoli	Nanzhuang	Xp
410	Xant-435	2019	Miaoli	Nanzhuang	Xp
411	Xant-436	2019	Miaoli	Nanzhuang	Xp	T4
412	Xant-437	2019	Yunlin	Citong	Xp	T4
413	Xant-438	2019	Yunlin	Citong	Xp
414	Xant-439	2019	Yunlin	Citong	Xp
415	Xant-440	2019	Yunlin	Citong	Xp
416	Xant-441	2019	Yunlin	Citong	Xp	T4
417	Xant-442	2019	Yunlin	Citong	Xp	T4
418	Xant-443	2019	Hsinchu	Jianshi	Xp	T4
419	Xant-444	2019	Hsinchu	Jianshi	Xp
420	Xant-445	2019	Hsinchu	Jianshi	Xv	T4
421	Xant-446	2019	Hsinchu	Jianshi	Xp
422	Xant-447	2019	Hsinchu	Jianshi	Xp
423	Xant-448	2019	Hsinchu	Jianshi	Xv	T4
424	Xant-449	2019	Hsinchu	Jianshi	Xv
425	Xant-450	2019	Hsinchu	Jianshi	Xv	T4
426	Xant-451	2019	Hsinchu	Jianshi	Xv
427	Xant-452	2019	Hsinchu	Jianshi	Xv	T4
428	Xant-453	2019	Hsinchu	Jianshi	Xv
429	Xant-454	2019	Hsinchu	Jianshi	Xv
430	Xant-455	2019	Hsinchu	Jianshi	Xp	T4
431	Xant-456	2019	Hsinchu	Jianshi	Xp
432	Xant-457	2019	Hsinchu	Jianshi	Xp	T4
433	Xant-458	2019	Hsinchu	Jianshi	Xp
434	Xant-459	2019	Hsinchu	Jianshi	Xp
435	Xant-460	2019	Kaohsiung	Meinong	Xp	T4
436	Xant-461	2019	Kaohsiung	Meinong	Xp
437	Xant-462	2019	Kaohsiung	Meinong	Xp
438	Xant-463	2019	Yunlin	Gukeng	Xp	T4
439	Xant-464	2019	Yunlin	Gukeng	Xp
440	Xant-465	2019	Yunlin	Gukeng	Xp
441	Xant-466	2019	Kaohsiung	Liugui	Xp	T4
442	Xant-467	2019	Kaohsiung	Liugui	Xp
443	Xant-468	2019	Kaohsiung	Liugui	Xp
444	Xant-469	2019	Kaohsiung	Liugui	Xp
445	Xant-470	2019	Kaohsiung	Liugui	Xp	T4
446	Xant-471	2019	Kaohsiung	Liugui	Xp
447	Xant-472	2019	Kaohsiung	Liugui	Xp
448	Xant-473	2019	Kaohsiung	Liugui	Xp
449	Xant-474	2019	Kaohsiung	Liugui	Xp	T4
450	Xant-475	2019	Kaohsiung	Liugui	Xp
451	Xant-476	2019	Pingtung	Ligang	Xp	T4
452	Xant-477	2019	Pingtung	Gaoshu	Xp	T4
453	Xant-478	2019	Pingtung	Gaoshu	Xp	T4
454	Xant-479	2019	Pingtung	Gaoshu	Xp
455	Xant-480	2019	Pingtung	Gaoshu	Xp
456	Xant-481	2019	Kaohsiung	Alian	Xp	T4
457	Xant-482	2019	Kaohsiung	Alian	Xp
458	Xant-483	2019	Kaohsiung	Alian	Xp
459	Xant-484	2019	Kaohsiung	Alian	Xp	T4
460	Xant-485	2019	Kaohsiung	Alian	Xp
461	Xant-486	2019	Kaohsiung	Alian	Xp
462	Xant-487	2019	Kaohsiung	Alian	Xp
463	Xant-488	2019	Kaohsiung	Alian	Xp	T4
464	Xant-489	2019	Kaohsiung	Luzhu	Xp
465	Xant-490	2019	Kaohsiung	Luzhu	Xp
466	Xant-491	2019	Kaohsiung	Luzhu	Xp
467	Xant-492	2019	Kaohsiung	Luzhu	Xp	T4
468	Xant-493	2019	Kaohsiung	Luzhu	Xp
469	Xant-494	2019	Kaohsiung	Luzhu	Xp	T4
470	Xant-495	2019	Kaohsiung	Luzhu	Xp
471	Xant-496	2019	Kaohsiung	Luzhu	Xp
472	Xant-497	2019	Kaohsiung	Luzhu	Xp
473	Xant-498	2019	Kaohsiung	Luzhu	Xp
474	Xant-499	2019	Kaohsiung	Luzhu	Xp
475	Xant-500	2019	Kaohsiung	Luzhu	Xp	T4
476	Xant-501	2019	Kaohsiung	Luzhu	Xp
477	Xant-502	2019	Kaohsiung	Luzhu	Xp
478	Xant-503	2019	Kaohsiung	Luzhu	Xp
479	Xant-504	2019	Kaohsiung	Luzhu	Xp
480	Xant-505	2019	Kaohsiung	Luzhu	Xp
481	Xant-506	2019	Kaohsiung	Luzhu	Xp
482	Xant-507	2019	Kaohsiung	Alian	Xp
483	Xant-508	2019	Kaohsiung	Alian	Xp
484	Xant-509	2019	Kaohsiung	Alian	Xp
485	Xant-510	2019	Kaohsiung	Alian	Xp
486	Xant-511	2019	Pingtung	Gaoshu	Xp
487	Xant-512	2019	Pingtung	Gaoshu	Xp
488	Xant-513	2019	Tainan	Guantian	Xp
489	Xant-514	2019	Tainan	Guantian	Xp
490	Xant-515	2019	Tainan	Guantian	Xp
491	Xant-516	2019	Tainan	Guantian	Xp
492	Xant-517	2019	Tainan	Guantian	Xp
493	Xant-518	2019	Tainan	Guantian	Xp
494	Xant-519	2019	Tainan	Guantian	Xp
495	Xant-520	2019	Tainan	Guantian	Xp
496	Xant-521	2019	Hsinchu	Qionglin	Xp	T4
497	Xant-522	2019	Hsinchu	Qionglin	Xp
498	Xant-523	2019	Taoyuan	Yangmei	Xp
499	Xant-524	2019	Taoyuan	Yangmei	Xp	T3
500	Xant-525	2019	Taoyuan	Yangmei	Xp
501	Xant-526	2019	Taoyuan	Yangmei	Xp	T3
502	Xant-527	2019	Yunlin	Xiluo	Xp	T4
503	Xant-528	2019	Yunlin	Xiluo	Xp
504	Xant-529	2019	Hsinchu	Jianshi	Xv	T4
505	Xant-530	2019	Hsinchu	Jianshi	Xv
506	Xant-531	2019	Hsinchu	Jianshi	Xv
507	Xant-532	2019	Miaoli	Tai’an	Xp
508	Xant-533	2019	Miaoli	Tai’an	Xp
509	Xant-534	2019	Hsinchu	Jianshi	Xp	T4
510	Xant-535	2019	Hsinchu	Jianshi	Xp
511	Xant-536	2019	Tainan	Guantian	Xp
512	Xant-537	2019	Tainan	Guantian	Xp
513	Xant-538	2019	Tainan	Guantian	Xp
514	Xant-539	2019	Tainan	Guantian	Xp
515	Xant-540	2019	Tainan	Guantian	Xp	T4
516	Xant-541	2019	Pingtung	Yanpu	Xp	T4
517	Xant-542	2019	Pingtung	Yanpu	Xp
518	Xant-543	2020	Changhua	Ershui	Xp	T4
519	Xant-544	2020	Changhua	Ershui	Xp
520	Xant-545	2020	Yunlin	Linnei	Xe
521	Xant-546	2020	Yunlin	Linnei	Xe	T1
522	Xant-547	2020	Yunlin	Linnei	Xe
523	Xant-548	2020	Yunlin	Linnei	Xe	T1
524	Xant-549	2020	Yunlin	Linnei	Xp	T4
525	Xant-550	2020	Yunlin	Linnei	Xp
526	Xant-551	2020	Yunlin	Linnei	Xp
527	Xant-552	2020	Yunlin	Linnei	Xp	T4
528	Xant-553	2020	Changhua	Dacun	Xe	T1
529	Xant-554	2020	Taitung	Guanshan	Xp	T3
530	Xant-555	2020	Taitung	Guanshan	Xp
531	Xant-556	2020	Taitung	Guanshan	Xp	T3
532	Xant-557	2020	Hualien	Yuli	Xp
533	Xant-558	2020	Hualien	Yuli	Xp	T4
534	Xant-559	2020	Hualien	Yuli	Xp
535	Xant-560	2020	Hualien	Yuli	Xp	T4
536	Xant-561	2020	Hualien	Ruisui	Xp
537	Xant-562	2020	Hualien	Ruisui	Xp	T4
538	Xant-563	2020	Hualien	Shoufeng	Xe
539	Xant-564	2020	Hualien	Shoufeng	Xp
540	Xant-565	2020	Hualien	Shoufeng	Xe	T1
541	Xant-566	2020	Hualien	Shoufeng	Xp	T4
542	Xant-567	2020	Hualien	Ji’an	Xp
543	Xant-568	2020	Hualien	Ji’an	Xp	T4
544	Xant-569	2020	Hualien	Ji’an	Xp
545	Xant-570	2020	Hualien	Ji’an	Xp
546	Xant-571	2020	Hualien	Ji’an	Xp
547	Xant-572	2020	Hualien	Ji’an	Xp	T4
548	Xant-573	2020	Hualien	Shoufeng	Xp
549	Xant-574	2020	Yilan	Jiaoxi	Xp
550	Xant-575	2020	Yilan	Jiaoxi	Xp
551	Xant-576	2020	Yilan	Jiaoxi	Xp	T4
552	Xant-577	2020	Yilan	Zhuangwei	Xp
553	Xant-578	2020	Yilan	Zhuangwei	Xp	T4
554	Xant-579	2020	Yilan	Zhuangwei	Xp
555	Xant-580	2020	Yilan	Zhuangwei	Xp	T4
556	Xant-581	2020	Yilan	Zhuangwei	Xp
557	Xant-582	2020	Yilan	Zhuangwei	Xp	T4
558	Xant-583	2020	Yilan	Zhuangwei	Xp
559	Xant-584	2020	Yilan	Zhuangwei	Xp	T4
560	Xant-585	2020	Yilan	Sanxing	Xp
561	Xant-586	2020	Changhua	Pitou	Xp	T4
562	Xant-587	2020	Changhua	Pitou	Xp
563	Xant-588	2020	Taitung	Guanshan	Xp
564	Xant-589	2020	Taitung	Guanshan	Xp
565	Xant-590	2020	Taitung	Chishang	Xp
566	Xant-591	2020	Taitung	Chishang	Xp
567	Xant-592	2019	Taichung		Xp	T 5	R	R	R	R
568	Xant-593	2019	Taichung		Xp	T 4	R	R	R	R
569	Xant-594	2019	Taichung		Xp	T 4	S	R	R	R
570	Xant-595	2019	Taichung		Xp	T 4
571	Xant-596	2019	Tainan		Xp	T 4
572	Xant-597	2020	Nantou	Xinyi	Xp	T4
573	Xant-598	2020	Nantou	Xinyi	Xp	T4
574	Xant-599	2020	Nantou	Xinyi	Xp
575	Xant-600	2020	Nantou	Xinyi	Xp	T4
576	Xant-601	2020	Nantou	Xinyi	Xp
577	Xant-602	2020	Nantou	Xinyi	Xp	T4
578	Xant-603	2020	Nantou	Xinyi	Xp
579	Xant-604	2020	Nantou	Xinyi	Xp	T4
580	Xant-605	2020	Nantou	Xinyi	Xp
581	Xant-606	2020	Nantou	Ren’ai	Xp
582	Xant-607	2020	Nantou	Ren’ai	Xp	T4
583	Xant-608	2020	Nantou	Ren’ai	Xp
584	Xant-609	2020	Nantou	Ren’ai	Xp
585	Xant-610	2020	Nantou	Ren’ai	Xp	T4
586	Xant-611	2020	Nantou	Ren’ai	Xp	T4
587	Xant-612	2020	Nantou	Ren’ai	Xp
588	Xant-613	2020	Taichung	Xinshe	Xp
589	Xant-614	2020	Taichung	Xinshe	Xp
590	Xant-615	2020	Chiayi	Meishan	Xp	T4
591	Xant-616	2020	Chiayi	Meishan	Xp
592	Xant-617	2020	Chiayi	Alishan	Xp	T4
593	Xant-618	2020	Chiayi	Alishan	Xp
594	Xant-619	2020	Nantou	Ren’ai	Xp
595	Xant-620	2020	Nantou	Ren’ai	Xp
596	Xant-621	2020	Nantou	Ren’ai	Xp	T4
597	Xant-622	2020	Chiayi	Alishan	Xp	T4
598	Xant-623	2020	Chiayi	Alishan	Xp
599	Xant-624	2020	Taitung	Guanshan	Xp
600	Xant-625	2020	Taitung	Guanshan	Xp
601	Xant-626	2020	Taitung	Guanshan	Xp
602	Xant-627	2020	Taitung	Guanshan	Xp
603	Xant-628	2020	Taitung	Guanshan	Xp
604	Xant-629	2020	Taitung	Guanshan	Xp	T4
605	Xant-630	2020	Taitung	Guanshan	Xp
606	Xant-631	2020	Taitung	Haiduan	Xp	T3
607	Xant-632	2020	Taitung	Haiduan	Xp
608	Xant-633	2020	Taitung	Haiduan	Xp
609	Xant-634	2020	Taitung	Haiduan	Xp
610	Xant-635	2020	Taitung	Haiduan	Xp
611	Xant-636	2020	Taitung	Haiduan	Xe	T0
612	Xant-637	2020	Taitung	Haiduan	Xp
613	Xant-638	2020	Taitung	Haiduan	Xp
614	Xant-639	2020	Taitung	Haiduan	Xp
615	Xant-640	2020	Taitung	Haiduan	Xp
616	Xant-641	2020	Taitung	Haiduan	Xe	T0
617	Xant-642	2020	Taitung	Haiduan	Xp
618	Xant-643	2020	Taitung	Haiduan	Xp
619	Xant-644	2020	Taitung	Haiduan	Xp
620	Xant-645	2020	Taitung	Haiduan	Xp
621	Xant-646	2020	Hualien	Xiulin	Xp
622	Xant-647	2020	Hualien	Xiulin	Xp	T4
623	Xant-648	2020	Taichung	Xinshe	Xp
624	Xant-649	2020	Taichung	Xinshe	Xp
625	Xant-650	2020	Taichung	Xinshe	Xp	T4
626	Xant-651	2020	Taichung	Xinshe	Xp
627	Xant-652	2020	Taichung	Xinshe	Xp
628	Xant-653	2020	Taichung	Xinshe	Xp
629	Xant-654	2020	Taichung	Xinshe	Xp
630	Xant-655	2020	Taichung	Xinshe	Xp	T4
631	Xant-656	2020	Taichung	Xinshe	Xp
632	Xant-657	2020	Taichung	Xinshe	Xp
633	Xant-658	2020	Taichung	Xinshe	Xp
634	Xant-659	2020	Taichung	Xinshe	Xp
635	Xant-660	2020	Taichung	Heping	Xp
636	Xant-661	2020	Taichung	Heping	Xp
637	Xant-662	2020	Taichung	Heping	Xp	T4
638	Xant-663	2020	Taichung	Heping	Xp
639	Xant-664	2020	Taichung	Heping	Xp	T4
640	Xant-665	2020	Taichung	Heping	Xp
641	Xant-666	2020	Taichung	Heping	Xp
642	Xant-667	2020	Taichung	Heping	Xp
643	Xant-668	2020	Taichung	Heping	Xp
644	Xant-669	2020	Taichung	Heping	Xp
645	Xant-670	2020	Taichung	Heping	Xp
646	Xant-671	2020	Taichung	Heping	Xp
647	Xant-672	2020	Taichung	Heping	Xp
648	Xant-673	2020	Taichung	Heping	Xp
649	Xant-674	2020	Taichung	Heping	Xp
650	Xant-675	2020	Taichung	Heping	Xp
651	Xant-676	2020	Taichung	Heping	Xp	T4
652	Xant-677	2020	Taichung	Heping	Xp	T4
653	Xant-678	2020	Taichung	Heping	Xp
654	Xant-679	2020	Taitung	Haiduan	Xp
655	Xant-680	2020	Taitung	Haiduan	Xp
656	Xant-681	2020	Taitung	Haiduan	Xp	T4
657	Xant-682	2020	Taitung	Haiduan	Xp	T4
658	Xant-683	2020	Taitung	Haiduan	Xp
659	Xant-684	2020	Taitung	Haiduan	Xp
660	Xant-685	2020	Taitung	Haiduan	Xp	T3
661	Xant-686	2020	Taitung	Haiduan	Xp	T3
662	Xant-687	2020	Hualien	Ji’an	Xp	T4
663	Xant-688	2020	Hualien	Ji’an	Xp	T4
664	Xant-689	2020	Hualien	Ji’an	Xp
665	Xant-690	2020	Hualien	Ji’an	Xp
666	Xant-691	2020	Hualien	Ji’an	Xp
667	Xant-692	2020	Taitung	Chishang	Xp	T4
668	Xant-693	2020	Taitung	Chishang	Xp	T4
669	Xant-694	2020	Taitung	Chishang	Xp
670	Xant-695	2020	Taitung	Chishang	Xp
671	Xant-696	2020	Taitung	Chishang	Xp
672	Xant-697	2020	Taitung	Chishang	Xp
673	Xant-698	2020	Taitung	Chishang	Xp
674	Xant-699	2020	Taitung	Taitung	Xp	T4
675	Xant-700	2020	Taitung	Taitung	Xp	T4
676	Xant-701	2020	Taitung	Taitung	Xp
677	Xant-702	2020	Taitung	Beinan	Xp	T4
678	Xant-703	2020	Taitung	Beinan	Xp
679	Xant-704	2020	Taitung	Beinan	Xp
680	Xant-705	2020	Taitung	Beinan	Xp
681	Xant-706	2020	Taitung	Beinan	Xp
682	Xant-707	2020	Taitung	Beinan	Xp
683	Xant-708	2020	Taitung	Beinan	Xp
684	Xant-709	2020	Taitung	Beinan	Xp
685	Xant-710	2020	Taitung	Beinan	Xp
686	Xant-711	2020	Taitung	Beinan	Xp
687	Xant-712	2021	Tainan	Guantian	Xp
688	Xant-713	2021	Tainan	Guantian	Xp
689	Xant-714	2022	Tainan	Shanhua	Xp
690	Xant-715	2022	Tainan	Shanhua	Xp
691	Xant-716	2023	Chiayi	Meishan	Xp
692	Xant-717	2023	Chiayi	Meishan	Xp
693	Xant-718	2023	Kaohsiung	Meinong	Xp
694	Xant-719	2023	Kaohsiung	Meinong	Xp
	(a) A total of 669 strains were collected between 1989 to 2023 (34 years)
	(b) Xv = Xanthomonas vesicatoria; Xve = X. euvesicatoria; Xp = X. perforans
	(c) Race T0 to T5 are identified using tomato accessions Bonny best, Hawaii7998, Hawaii7981, and LA716
	(d) An additional phenotypic assessment was performed on tomato accessions L305, Hawaii7981, L3707, and PI114490

## Sheet: Table S2
Table S2. Phenotypic evaluation of a tomato diversity panel including Solanum pimpinellifolium and S. lycopersicum var. cerasiforme against bacterial spot
VI No.	Species	Country	Mean scale (a)	Category (b)
VI007032	S. pimpinellifolium	United States of America	3.4±0.6	R
VI008111	S. pimpinellifolium	United States of America	4.1±0.4	M
VI006994	S. pimpinellifolium	Peru	4.1±0.6	M
VI006100	S. pimpinellifolium	Peru	4.1±0.8	M
VI009545	S. pimpinellifolium	Peru	4.1±0.8	M
VI010049	S. pimpinellifolium	Indonesia	4.1±0.8	M
VI005575	S. pimpinellifolium	Ecuador	4.3±0.5	M
VI009598	S. pimpinellifolium	United States of America	4.3±0.5	M
VI064219	S. lycopersicum var. cerasiforme	India	4.3±0.5	M
VI005547	S. pimpinellifolium	Ecuador	4.4±0.5	M
VI007002	S. pimpinellifolium	Venezuela	4.4±0.9	M
VI009766	S. pimpinellifolium	Peru	4.4±1.1	M
VI005797	S. pimpinellifolium	Peru	4.5±0.3	M
VI009802	S. pimpinellifolium	Peru	4.5±0.5	M
VI009804	S. pimpinellifolium	Peru	4.5±0.5	M
VI062424	S. pimpinellifolium	United States of America	4.5±0.5	M
VI006102	S. pimpinellifolium	Peru	4.6±0.5	M
VI029816B	S. pimpinellifolium	Ecuador	4.6±0.5	M
VI006041	S. pimpinellifolium	Peru	4.6±0.6	M
VI007033	S. pimpinellifolium	United States of America	4.6±0.8	M
VI005998	S. pimpinellifolium	Peru	4.7±0.9	M
VI006075	S. pimpinellifolium	Peru	4.8±0.5	M
VI006993	S. pimpinellifolium	Peru	4.8±0.5	M
VI007036	S. pimpinellifolium	United States of America	4.8±0.5	M
VI009769	S. pimpinellifolium	Peru	4.8±0.5	M
VI029816A	S. pimpinellifolium	Ecuador	4.8±0.5	M
VI006095	S. pimpinellifolium	Peru	4.8±0.7	M
VI009770	S. pimpinellifolium	Peru	4.8±0.9	M
VI006082	S. pimpinellifolium	Peru	4.9±0.4	M
VI005546	S. pimpinellifolium	Ecuador	4.9±0.6	M
VI006037	S. pimpinellifolium	Peru	4.9±0.8	M
VI009805	S. pimpinellifolium	Peru	5.0±0.0	M
VI007001	S. pimpinellifolium	Peru	5.0±0.5	M
VI064225	S. lycopersicum var. cerasiforme	India	5.0±0.5	M
VI005588	S. lycopersicum var. cerasiforme	Philippines	5.0±0.8	M
VI009544	S. pimpinellifolium	Peru	5.0±0.8	M
VI005551	S. pimpinellifolium	Ecuador	5.0±1.2	M
VI006118	S. pimpinellifolium	Peru	5.1±0.3	S
VI006144	S. pimpinellifolium	Peru	5.1±0.3	S
VI009774	S. pimpinellifolium	Peru	5.1±0.4	S
VI006072	S. pimpinellifolium	Peru	5.1±0.5	S
VI006084	S. pimpinellifolium	Peru	5.1±1.0	S
VI009767	S. pimpinellifolium	Peru	5.2±1.0	S
VI006073	S. pimpinellifolium	Peru	5.3±0.1	S
VI009743	S. pimpinellifolium	Ecuador	5.3±0.5	S
VI055923	S. lycopersicum var. cerasiforme	Lao People's Democratic Republic	5.3±0.5	S
VI006085	S. pimpinellifolium	Peru	5.3±0.7	S
VI054861	S. lycopersicum var. cerasiforme	Lao People's Democratic Republic	5.3±0.7	S
VI055918	S. lycopersicum var. cerasiforme	Lao People's Democratic Republic	5.3±0.7	S
VI005692	S. lycopersicum var. cerasiforme	Taiwan	5.3±1.0	S
VI005887	S. pimpinellifolium	Ecuador	5.4±0.3	S
VI006081	S. pimpinellifolium	Peru	5.4±0.4	S
VI008627	S. pimpinellifolium	Argentina	5.4±0.5	S
VI009807	S. pimpinellifolium	Peru	5.4±0.5	S
VI009808	S. pimpinellifolium	Peru	5.4±0.5	S
VI030601	S. pimpinellifolium	Malaysia	5.4±0.5	S
VI064212	S. lycopersicum var. cerasiforme	China	5.4±0.5	S
VI006089	S. pimpinellifolium	Peru	5.4±0.7	S
VI009543	S. pimpinellifolium	Peru	5.4±1.1	S
VI006101	S. pimpinellifolium	Peru	5.5±0.3	S
VI006119	S. pimpinellifolium	Peru	5.5±0.3	S
VI005554	S. pimpinellifolium	Ecuador	5.5±0.5	S
VI005598	S. pimpinellifolium	Peru	5.5±0.5	S
VI006035	S. pimpinellifolium	Peru	5.5±0.5	S
VI006357	S. pimpinellifolium	Colombia	5.5±0.5	S
VI007034	S. pimpinellifolium	United States of America	5.5±0.5	S
VI009548	S. pimpinellifolium	Peru	5.5±0.5	S
VI037953	S. lycopersicum var. cerasiforme	Indonesia	5.5±0.5	S
VI006038	S. pimpinellifolium	Peru	5.5±1.0	S
VI005572	S. pimpinellifolium	Peru	5.6±0.5	S
VI009773	S. pimpinellifolium	Peru	5.6±0.5	S
VI005549	S. pimpinellifolium	Ecuador	5.6±0.7	S
VI006117	S. pimpinellifolium	Peru	5.6±0.7	S
VI005553	S. pimpinellifolium	Ecuador	5.7±0.3	S
VI005552B	S. pimpinellifolium	Ecuador	5.8±0.5	S
VI005595	S. lycopersicum var. cerasiforme	Sri Lanka	5.8±0.5	S
VI006535	S. pimpinellifolium	Peru	5.8±0.5	S
VI007035	S. pimpinellifolium	United States of America	5.8±0.5	S
VI009806	S. pimpinellifolium	Peru	5.8±0.5	S
VI055105	S. lycopersicum var. cerasiforme	Malaysia	5.8±0.5	S
VI040706	S. pimpinellifolium	Thailand	5.8±1.0	S
VI005879	S. pimpinellifolium	United Kingdom	5.9±0.0	S
VI006087	S. pimpinellifolium	Peru	5.9±0.1	S
VI005596	S. pimpinellifolium	Peru	5.9±0.4	S
VI046131	S. pimpinellifolium	Lao People's Democratic Republic	5.9±0.4	S
VI006536	S. pimpinellifolium	Peru	6.0±0.0	S
VI006811	S. pimpinellifolium	United States of America	6.0±0.0	S
VI006934	S. pimpinellifolium	United States of America	6.0±0.0	S
VI006995	S. pimpinellifolium	Peru	6.0±0.0	S
VI009547	S. pimpinellifolium	Peru	6.3±0.5	S
VI037976	S. pimpinellifolium	Ecuador	6.3±0.5	S
VI047228	S. lycopersicum var. cerasiforme	Lao People's Democratic Republic	6.3±0.5	S
VI010997	S. pimpinellifolium	Peru	6.4±0.5	S
VI037283	S. pimpinellifolium	Peru	6.4±0.5	S
VI030600	S. pimpinellifolium	Malaysia	6.5±0.5	S
VI048306	S. pimpinellifolium	Taiwan	6.6±0.2	S
VI005552A	S. pimpinellifolium	Ecuador	6.6±0.7	S
VI005594	S. lycopersicum var. cerasiforme	Malaysia	6.8±0.5	S
VI064213	S. lycopersicum var. cerasiforme	China	6.8±0.5	S
VI005513	S. pimpinellifolium	Philippines	7.0±0.0	S
L305 (Sus. Ck)	S. lycopersicum		7.0±0.0	S
PI114490 (Res. Ck)	S. lycopersicum var. cerasiforme		2.0±0.8	R
(a) Mean scale of test plants post 14-day inoculation.
(b) Resistance (R): mean scale <=4; Moderate resistance (M): 4 <mean scale <=5; Susceptible (S): mean scale >5

## Sheet: Table S3
Table S3. List of Xanthomonas strains from Taiwan with whole genome information
Strain	Species ID	Year	Host	Race	Clean Reads	GC(%)	Number of contigs	N50	No. of predicted Xop effectors	Accession
Xant-28	X. euvesicatoria	1990	Tomato	T1	4011346	63.62	120	222449	31	JBBGXZ000000000
Xant-154	X. euvesicatoria	1994	Tomato	T1	4125103	63.7	131	131593	30	JBBGXU000000000
Xant-247	X. euvesicatoria	2000	Tomato	T1	4024367	63.59	152	359128	30	JBBGXV000000000
Xant-259	X. euvesicatoria	2003	Tomato	T1	4006802	63.66	149	240605	30	JBBGXW000000000
Xant-546	X. euvesicatoria	2020	Tomato	T1	4118390	63.68	157	222430	31	JBBGYJ000000000
Xant-565	X. euvesicatoria	2020	Tomato	T1	4147869	63.66	127	176709	31	JBBGYK000000000
Xant-45	X. vesicatoria	1991	Tomato	T2	4148503	63.35	38	468831	11	JBBGYF000000000
Xant-147	X. vesicatoria	1994	Tomato	T2	4152427	63.45	53	466912	11	JBBGXT000000000
Xant-445	X. vesicatoria	2019	Tomato	T2	4133217	63.6	41	466562	11	JBBGYE000000000
Xant-529	X. vesicatoria	2019	Tomato	T2	4151326	63.65	39	570260	11	JBBGYI000000000
Xant-270	X. perforans	2005	Tomato	T3	4143057	63.84	64	495583	31	JBBGXX000000000
Xant-319	X. perforans	2016	Tomato	T3	4001037	63.59	109	651860	26	JBBGYB000000000
Xant-524	X. perforans	2019	Tomato	T3	4149854	63.91	71	500017	31	JBBGYH000000000
Xant-685	X. perforans	2020	Tomato	T3	4125003	64.19	75	390975	28	JBBGYN000000000
Xant-328	X. perforans	2016	Tomato	T4	4132095	63.75	58	450710	31	JBBGYC000000000
Xant-314	X. perforans	2015	Tomato	T4	4015593	63.36	53	1314407	31	JBBGYA000000000
Xant-477	X. perforans	2019	Tomato/eggplant	T4	4144457	63.7	85	228016	29	JBBGYG000000000
Xant-277	X. perforans	2007	Tomato	T4	4133652	64.16	57	389603	31	JBBGXY000000000
Xant-681	X. perforans	2020	Tomato	T4	4002060	63.57	63	495263	30	JBBGYM000000000
Xant-443	X. perforans	2019	Tomato	T4	4138832	63.6	50	1313956	31	JBBGYD000000000
Xant-592	X. perforans	2019	Tomato	T5	4000005	63.54	117	223761	23	JBBGYL000000000

## Sheet: Table S4
Table S4. List of Xanthomonas strains carrying effectors with unique variations compared with the global population
Strain	Species	Effector	Amino acid position	Type of variation	No. of sequences compared (a)
Xant-28	Xanthomonas euvesicatoria	avrBs2	2	deletion (5 aa)	61
Xant-45	Xanthomonas vesicatoria	avrBs2	2	deletion (5 aa)	61
Xant-147	Xanthomonas vesicatoria	avrBs2	2	deletion (5 aa)	61
Xant-154	Xanthomonas euvesicatoria	avrBs2	2	deletion (5 aa)	61
Xant-247	Xanthomonas euvesicatoria	avrBs2	2	deletion (5 aa)	61
Xant-259	Xanthomonas euvesicatoria	avrBs2	2	deletion (5 aa)	61
Xant-270	Xanthomonas perforans	avrBs2	2	deletion (5 aa)	61
Xant-277	Xanthomonas perforans	avrBs2	2	deletion (5 aa)	61
Xant-314	Xanthomonas perforans	avrBs2	2	deletion (5 aa)	61
Xant-319	Xanthomonas perforans	avrBs2	2	deletion (5 aa)	61
Xant-328	Xanthomonas perforans	avrBs2	2	deletion (5 aa)	61
Xant-443	Xanthomonas perforans	avrBs2	2	deletion (5 aa)	61
Xant-445	Xanthomonas vesicatoria	avrBs2	2	deletion (5 aa)	61
Xant-477	Xanthomonas perforans	avrBs2	2	deletion (5 aa)	61
Xant-524	Xanthomonas perforans	avrBs2	2	deletion (5 aa)	61
Xant-529	Xanthomonas vesicatoria	avrBs2	2	deletion (5 aa)	61
Xant-546	Xanthomonas euvesicatoria	avrBs2	2	deletion (5 aa)	61
Xant-565	Xanthomonas euvesicatoria	avrBs2	2	deletion (5 aa)	61
Xant-592	Xanthomonas perforans	avrBs2	2	deletion (5 aa)	61
Xant-681	Xanthomonas perforans	avrBs2	2	deletion (5 aa)	61
Xant-685	Xanthomonas perforans	avrBs2	2	deletion (5 aa)	61
Xant-319	Xanthomonas perforans	HpaA	118	missense	31
Xant-28	Xanthomonas euvesicatoria	xopAD	310	missense	76
Xant-477	Xanthomonas perforans	xopAD	429	missense	76
Xant-592	Xanthomonas perforans	xopAD	429	missense	76
Xant-546	Xanthomonas euvesicatoria	xopAE	6|26|36|37|40|45|60|61	missense (8 aa)	39
Xant-592	Xanthomonas perforans	xopAF	126	missense	31
Xant-270	Xanthomonas perforans	xopAP	56	missense	41
Xant-277	Xanthomonas perforans	xopAP	56	missense	41
Xant-314	Xanthomonas perforans	xopAP	56	missense	41
Xant-328	Xanthomonas perforans	xopAP	56	missense	41
Xant-443	Xanthomonas perforans	xopAP	56	missense	41
Xant-477	Xanthomonas perforans	xopAP	56	missense	41
Xant-524	Xanthomonas perforans	xopAP	56	missense	41
Xant-592	Xanthomonas perforans	xopAP	56	missense	41
Xant-681	Xanthomonas perforans	xopAP	56	missense	41
Xant-259	Xanthomonas euvesicatoria	xopAQ	47	missense	4
Xant-247	Xanthomonas euvesicatoria	xopAQ	47	missense	4
Xant-685	Xanthomonas perforans	xopD	444	missense	38
Xant-319	Xanthomonas perforans	xopP	multiple aa substitutions	missense (50 aa)	75
Xant-592	Xanthomonas perforans	xopP	multiple aa substitutions	missense (50 aa)	75
Xant-477	Xanthomonas perforans	xopV	162	missense	29
Xant-592	Xanthomonas perforans	xopV	162	missense	29
Xant-685	Xanthomonas perforans	xopV	162	missense	29
Xant-319	Xanthomonas perforans	xopZ1	741	missense	56
(a) This column indicates the number of sequences that have been compared with the effectors present in NCBI's NR database.

## Sheet: Table S5
Table S5. List of Xanthomonas strains carrying effectors with disruptive indels and nonsense mutations
Strain	Species	Effector	Nucleotide position	Type of variation (a)
Xant-147	Xanthomonas vesicatoria	xopA	280	snv-nonsense
Xant-445	Xanthomonas vesicatoria	xopA	280	snv-nonsense
Xant-529	Xanthomonas vesicatoria	xopA	280	snv-nonsense
Xant-154	Xanthomonas euvesicatoria	xopAD	1803	snv-nonsense
Xant-247	Xanthomonas euvesicatoria	xopAD	1803	snv-nonsense
Xant-259	Xanthomonas euvesicatoria	xopAD	1803	snv-nonsense
Xant-319	Xanthomonas perforans	xopAD	1803	snv-nonsense
Xant-546	Xanthomonas euvesicatoria	xopAD	1803	snv-nonsense
Xant-565	Xanthomonas euvesicatoria	xopAD	1803	snv-nonsense
Xant-277	Xanthomonas perforans	xopAF	190	snv-nonsense
Xant-314	Xanthomonas perforans	xopAF	190	snv-nonsense
Xant-328	Xanthomonas perforans	xopAF	190	snv-nonsense
Xant-443	Xanthomonas perforans	xopAF	190	snv-nonsense
Xant-477	Xanthomonas perforans	xopAF	547	snv-nonsense
Xant-681	Xanthomonas perforans	xopAF	190	snv-nonsense
Xant-546	Xanthomonas euvesicatoria	xopAQ	280	snv-nonsense
Xant-565	Xanthomonas euvesicatoria	xopAQ	280	snv-nonsense
Xant-524	Xanthomonas perforans	xopAQ	280	snv-nonsense
Xant-477	Xanthomonas perforans	xopAQ	280	snv-nonsense
Xant-443	Xanthomonas perforans	xopAQ	280	snv-nonsense
Xant-328	Xanthomonas perforans	xopAQ	280	snv-nonsense
Xant-314	Xanthomonas perforans	xopAQ	280	snv-nonsense
Xant-28	Xanthomonas euvesicatoria	xopAQ	280	snv-nonsense
Xant-277	Xanthomonas perforans	xopAQ	280	snv-nonsense
Xant-270	Xanthomonas perforans	xopAQ	280	snv-nonsense
Xant-45	Xanthomonas vesicatoria	xopN	2023	snv-nonsense
Xant-147	Xanthomonas vesicatoria	xopN	2023	snv-nonsense
Xant-445	Xanthomonas vesicatoria	xopN	2023	snv-nonsense
Xant-529	Xanthomonas vesicatoria	xopN	2023	snv-nonsense
Xant-546	Xanthomonas euvesicatoria	xopO	74	deletion (1 nt)
Xant-565	Xanthomonas euvesicatoria	xopO	256	snv-nonsense
(a) snv = single nucleotide variation
